# Supplementary material for: SET Domain Group 703 Regulates Planthopper Resistance by Suppressing the Expression of Defense-Related Genes
Source: Int J Mol Sci. 2023 Aug 21;24(16):13003. doi: 10.3390/ijms241613003 (PMC10455402; doi:10.3390/ijms241613003)
Supplement: Supplementary file 1 [file ijms-24-13003-s001.zip]

Archive with 1 entries (1 files):
- ijms-2523303-supplementary.pdf
